# Supplementary material for: Oxidized glutathione reverts carbapenem resistance in blaNDM-1-carrying Escherichia coli
Source: EMBO Mol Med. 2024 Apr 2;16(5):2. doi: 10.1038/s44321-024-00061-x (PMC11099006; doi:10.1038/s44321-024-00061-x)
Supplement: Supplementary file 2 — Source data Fig. 1 [file 44321_2024_61_MOESM2_ESM.zip]

Archive with 30 entries (22 files):
- Figure 1-1/
- __MACOSX/._Figure 1-1
- Figure 1-1/Figure 1H/
- __MACOSX/Figure 1-1/._Figure 1H
- Figure 1-1/Figure 1F/
- __MACOSX/Figure 1-1/._Figure 1F
- Figure 1-1/Figure 1G/
- __MACOSX/Figure 1-1/._Figure 1G
- Figure 1-1/Figure 1B/
- __MACOSX/Figure 1-1/._Figure 1B
- Figure 1-1/Figure 1E/
- __MACOSX/Figure 1-1/._Figure 1E
- Figure 1-1/Figure 1D/
- __MACOSX/Figure 1-1/._Figure 1D
- Figure 1-1/Figure 1C/
- __MACOSX/Figure 1-1/._Figure 1C
- Figure 1-1/Figure 1H/Figure 1H.xlsx
- __MACOSX/Figure 1-1/Figure 1H/._Figure 1H.xlsx
- Figure 1-1/Figure 1F/Figure 1F.xlsx
- __MACOSX/Figure 1-1/Figure 1F/._Figure 1F.xlsx
- Figure 1-1/Figure 1G/Figure 1G.xlsx
- __MACOSX/Figure 1-1/Figure 1G/._Figure 1G.xlsx
- Figure 1-1/Figure 1B/Figure 1B.xlsx
- __MACOSX/Figure 1-1/Figure 1B/._Figure 1B.xlsx
- Figure 1-1/Figure 1E/Figure 1E.xlsx
- __MACOSX/Figure 1-1/Figure 1E/._Figure 1E.xlsx
- Figure 1-1/Figure 1D/Figure 1D.xlsx
- __MACOSX/Figure 1-1/Figure 1D/._Figure 1D.xlsx
- Figure 1-1/Figure 1C/Figure 1C.xlsx
- __MACOSX/Figure 1-1/Figure 1C/._Figure 1C.xlsx
