# Supplementary material for: Oxidized glutathione reverts carbapenem resistance in blaNDM-1-carrying Escherichia coli
Source: EMBO Mol Med. 2024 Apr 2;16(5):2. doi: 10.1038/s44321-024-00061-x (PMC11099006; doi:10.1038/s44321-024-00061-x)
Supplement: Supplementary file 2 — Source data Fig. 1 [file 44321_2024_61_MOESM2_ESM.zip › Figure 1-1/Figure 1H/Figure 1H.xlsx]

## Sheet: Sheet1
Day	Model	MEM	MEM+GSSG	GSSG	Normal Control		Note
7					0		In columns B-F, the value 0 indicates survival while the value 1 represents death
7					0
7					0
7					0
7					0
7					0
7					0
7					0
7					0
7					0
7					0
7					0
7					0
7					0
7					0
1	1
1	1
1	1
1	1
1	1
1	1
1	1
1	1
2	1
3	1
3	1
3	1
4	1
4	1
4	1
1		1
1		1
2		1
2		1
2		1
3		1
3		1
3		1
3		1
4		1
5		1
5		1
5		1
5		1
5		1
1			1
2			1
3			1
4			1
7			0
7			0
7			0
7			0
7			0
7			0
7			0
7			0
7			0
7			0
7			0
1				1
1				1
1				1
1				1
2				1
3				1
4				1
4				1
5				1
5				1
5				1
5				1
5				1
5				1
5				1
