# Supplementary material for: Oxidized glutathione reverts carbapenem resistance in blaNDM-1-carrying Escherichia coli
Source: EMBO Mol Med. 2024 Apr 2;16(5):2. doi: 10.1038/s44321-024-00061-x (PMC11099006; doi:10.1038/s44321-024-00061-x)
Supplement: Supplementary file 2 — Source data Fig. 1 [file 44321_2024_61_MOESM2_ESM.zip › Figure 1-1/Figure 1F/Figure 1F.xlsx]

## Sheet: Sheet1
Control	MEM	MEM+GSSG	GSSG
8.38739	8.27416	6.60206	8.02531
8.25042	8.17609	6.52634	8.35025
8.48001	8.0086	6.64933	8.16435
8.30535	8.23045	6.3019	8.27875
8.19866	8.09342	6.29226	8.34
8.45025	8.27875	6.57749	8.14
