# Supplementary material for: Oxidized glutathione reverts carbapenem resistance in blaNDM-1-carrying Escherichia coli
Source: EMBO Mol Med. 2024 Apr 2;16(5):2. doi: 10.1038/s44321-024-00061-x (PMC11099006; doi:10.1038/s44321-024-00061-x)
Supplement: Supplementary file 2 — Source data Fig. 1 [file 44321_2024_61_MOESM2_ESM.zip › Figure 1-1/Figure 1G/Figure 1G.xlsx]

## Sheet: Sheet1
Control	MEM	MEM+GSSG	GSSG
9.06446	8.8451	6.21325	8.60206
8.716	8.68124	6.07188	8.98227
8.80618	8.60206	5.88081	8.86923
9.07918	8.77815	5.92428	9.0086
8.99123	8.95424	6.43136	8.95
8.86923	8.89209	6.30963	8.76
