# Supplementary material for: Oxidized glutathione reverts carbapenem resistance in blaNDM-1-carrying Escherichia coli
Source: EMBO Mol Med. 2024 Apr 2;16(5):2. doi: 10.1038/s44321-024-00061-x (PMC11099006; doi:10.1038/s44321-024-00061-x)
Supplement: Supplementary file 2 — Source data Fig. 1 [file 44321_2024_61_MOESM2_ESM.zip › Figure 1-1/Figure 1B/Figure 1B.xlsx]

## Sheet: Sheet1
	20 mM	10 mM	5 mM	2.5 mM	1.25 mM	0.625 mM	0.3125 mM	0.15625 mM	0.078125 mM	0
0 μg/mL	0.039	0.196	0.306	0.307	0.31	0.306	0.315	0.316	0.317	0.321
1 μg/mL	0.038	0.038	0.04	0.213	0.229	0.232	0.241	0.247	0.25	0.253
2 μg/mL	0.039	0.039	0.041	0.041	0.186	0.191	0.182	0.192	0.19	0.21
4 μg/mL	0.039	0.039	0.041	0.04	0.04	0.041	0.041	0.04	0.04	0.041
8 μg/mL	0.038	0.041	0.04	0.04	0.041	0.041	0.041	0.039	0.039	0.04
16 μg/mL	0.038	0.041	0.04	0.04	0.04	0.04	0.04	0.04	0.04	0.039
32 μg/mL	0.037	0.038	0.042	0.04	0.04	0.04	0.04	0.04	0.04	0.04
64 μg/mL	0.038	0.038	0.041	0.04	0.04	0.04	0.039	0.039	0.039	0.04
