# Supplementary material for: Oxidized glutathione reverts carbapenem resistance in blaNDM-1-carrying Escherichia coli
Source: EMBO Mol Med. 2024 Apr 2;16(5):2. doi: 10.1038/s44321-024-00061-x (PMC11099006; doi:10.1038/s44321-024-00061-x)
Supplement: Supplementary file 2 — Source data Fig. 1 [file 44321_2024_61_MOESM2_ESM.zip › Figure 1-1/Figure 1E/Figure 1E.xlsx]

## Sheet: Sheet1
	MEM			ETP+GSSG 5 mM			GSSG 5 mM
0 h	101.59	110.91	98.31	98.41	114.55	89.83	96.83	109.09	96.61
2 h	101.22	101.19	102.33	1.22	1.55	1.28	102.44	104.76	98.84
4 h	103.03	100.42	98.72	0.13	0.13	0.12	100.87	97.06	100.85
6 h	96.83	104.92	106.78	0.02	0.03	0.03	104.76	103.28	108.47
