# Supplementary material for: Oxidized glutathione reverts carbapenem resistance in blaNDM-1-carrying Escherichia coli
Source: EMBO Mol Med. 2024 Apr 2;16(5):2. doi: 10.1038/s44321-024-00061-x (PMC11099006; doi:10.1038/s44321-024-00061-x)
Supplement: Supplementary file 2 — Source data Fig. 1 [file 44321_2024_61_MOESM2_ESM.zip › Figure 1-1/Figure 1D/Figure 1D.xlsx]

## Sheet: Sheet1
	MEM			MEM+GSSG 5 mM			GSSG 5 mM
0 h	103.92	100	104.08	107.84	92.73	102.04	100	98.21	106.12
2 h	94.23	101	96.23	3.75	3.8	3.49	95.19	97	95.28
4 h	96.3	90.14	94.96	0.68	0.65	0.64	95.68	94.24	97.84
6 h	93.33	86.61	87.16	0.41	0.39	0.37	97.25	94.5	93.58
