# Supplementary material for: Oxidized glutathione reverts carbapenem resistance in blaNDM-1-carrying Escherichia coli
Source: EMBO Mol Med. 2024 Apr 2;16(5):2. doi: 10.1038/s44321-024-00061-x (PMC11099006; doi:10.1038/s44321-024-00061-x)
Supplement: Supplementary file 2 — Source data Fig. 1 [file 44321_2024_61_MOESM2_ESM.zip › Figure 1-1/Figure 1C/Figure 1C.xlsx]

## Sheet: Sheet1
	20 mM	10 mM	5 mM	2.5 mM	1.25 mM	0.625 mM	0.3125 mM	0.15625 mM	0.078125 mM	0
0 μg/mL	0.04	0.216	0.224	0.242	0.252	0.286	0.308	0.31	0.339	0.338
5 μg/mL	0.039	0.039	0.041	0.215	0.221	0.213	0.259	0.277	0.289	0.309
10 μg/mL	0.039	0.039	0.042	0.041	0.224	0.227	0.242	0.276	0.256	0.245
20 μg/mL	0.039	0.039	0.04	0.041	0.04	0.04	0.041	0.041	0.041	0.041
40 μg/mL	0.037	0.039	0.042	0.041	0.04	0.04	0.041	0.04	0.04	0.04
80 μg/mL	0.039	0.039	0.042	0.041	0.04	0.04	0.041	0.04	0.04	0.04
160 μg/mL	0.039	0.039	0.042	0.041	0.04	0.04	0.041	0.04	0.04	0.04
320 μg/mL	0.038	0.039	0.046	0.041	0.04	0.04	0.041	0.04	0.04	0.04
