# Supplementary material for: Oxidized glutathione reverts carbapenem resistance in blaNDM-1-carrying Escherichia coli
Source: EMBO Mol Med. 2024 Apr 2;16(5):2. doi: 10.1038/s44321-024-00061-x (PMC11099006; doi:10.1038/s44321-024-00061-x)
Supplement: Supplementary file 3 — Source data Fig. 2 [file 44321_2024_61_MOESM3_ESM.zip]

Archive with 42 entries (31 files):
- Figure 2-1/
- __MACOSX/._Figure 2-1
- Figure 2-1/Figure 2G/
- __MACOSX/Figure 2-1/._Figure 2G
- Figure 2-1/Figure 2I/
- __MACOSX/Figure 2-1/._Figure 2I
- Figure 2-1/Figure 2H/
- __MACOSX/Figure 2-1/._Figure 2H
- Figure 2-1/Figure 2A/
- __MACOSX/Figure 2-1/._Figure 2A
- Figure 2-1/Figure 2F/
- __MACOSX/Figure 2-1/._Figure 2F
- Figure 2-1/Figure 2C/
- __MACOSX/Figure 2-1/._Figure 2C
- Figure 2-1/Figure 2D/
- __MACOSX/Figure 2-1/._Figure 2D
- Figure 2-1/Figure 2J/
- __MACOSX/Figure 2-1/._Figure 2J
- Figure 2-1/Figure 2E/
- __MACOSX/Figure 2-1/._Figure 2E
- Figure 2-1/Figure 2B/
- __MACOSX/Figure 2-1/._Figure 2B
- Figure 2-1/Figure 2G/Figure 2G.pdf
- __MACOSX/Figure 2-1/Figure 2G/._Figure 2G.pdf
- Figure 2-1/Figure 2I/Figure 2I.xlsx
- __MACOSX/Figure 2-1/Figure 2I/._Figure 2I.xlsx
- Figure 2-1/Figure 2H/Figure 2H.pdf
- __MACOSX/Figure 2-1/Figure 2H/._Figure 2H.pdf
- Figure 2-1/Figure 2A/Figure 2A.xlsx
- __MACOSX/Figure 2-1/Figure 2A/._Figure 2A.xlsx
- Figure 2-1/Figure 2F/Figure 2F.xlsx
- __MACOSX/Figure 2-1/Figure 2F/._Figure 2F.xlsx
- Figure 2-1/Figure 2C/Figure 2C.xlsx
- __MACOSX/Figure 2-1/Figure 2C/._Figure 2C.xlsx
- Figure 2-1/Figure 2D/Figure 2D.xlsx
- __MACOSX/Figure 2-1/Figure 2D/._Figure 2D.xlsx
- Figure 2-1/Figure 2J/Figure 2J.xlsx
- __MACOSX/Figure 2-1/Figure 2J/._Figure 2J.xlsx
- Figure 2-1/Figure 2E/Figure 2E.xlsx
- __MACOSX/Figure 2-1/Figure 2E/._Figure 2E.xlsx
- Figure 2-1/Figure 2B/Figure 2B.xlsx
- __MACOSX/Figure 2-1/Figure 2B/._Figure 2B.xlsx
