# Supplementary material for: Oxidized glutathione reverts carbapenem resistance in blaNDM-1-carrying Escherichia coli
Source: EMBO Mol Med. 2024 Apr 2;16(5):2. doi: 10.1038/s44321-024-00061-x (PMC11099006; doi:10.1038/s44321-024-00061-x)
Supplement: Supplementary file 3 — Source data Fig. 2 [file 44321_2024_61_MOESM3_ESM.zip › Figure 2-1/Figure 2I/Figure 2I.xlsx]

## Sheet: Sheet1
MEM	MEM+GSSG
0.00133691	0.0513054
0.00204649	0.0611744
0.00206957	0.0496674
