# Supplementary material for: Oxidized glutathione reverts carbapenem resistance in blaNDM-1-carrying Escherichia coli
Source: EMBO Mol Med. 2024 Apr 2;16(5):2. doi: 10.1038/s44321-024-00061-x (PMC11099006; doi:10.1038/s44321-024-00061-x)
Supplement: Supplementary file 3 — Source data Fig. 2 [file 44321_2024_61_MOESM3_ESM.zip › Figure 2-1/Figure 2A/Figure 2A.xlsx]

## Sheet: Sheet1
No Treatment	H2O2	GSSG	MEM	MEM+GSSG
100	156.122	114.796	99.4898	211.224
100	157.653	119.388	107.143	215.816
100	163.776	120.918	108.673	221.939
