# Supplementary material for: Oxidized glutathione reverts carbapenem resistance in blaNDM-1-carrying Escherichia coli
Source: EMBO Mol Med. 2024 Apr 2;16(5):2. doi: 10.1038/s44321-024-00061-x (PMC11099006; doi:10.1038/s44321-024-00061-x)
Supplement: Supplementary file 3 — Source data Fig. 2 [file 44321_2024_61_MOESM3_ESM.zip › Figure 2-1/Figure 2F/Figure 2F.xlsx]

## Sheet: Sheet1
Control	MEM	GSSG	MEM+GSSG
0.823415	1.43729	0.281337	0.136148
0.988497	1.61173	0.267673	0.119177
1.22859	1.74802	0.281883	0.130032
