# Supplementary material for: Oxidized glutathione reverts carbapenem resistance in blaNDM-1-carrying Escherichia coli
Source: EMBO Mol Med. 2024 Apr 2;16(5):2. doi: 10.1038/s44321-024-00061-x (PMC11099006; doi:10.1038/s44321-024-00061-x)
Supplement: Supplementary file 3 — Source data Fig. 2 [file 44321_2024_61_MOESM3_ESM.zip › Figure 2-1/Figure 2C/Figure 2C.xlsx]

## Sheet: Sheet1
MEM+GSSG	MEM+GSSG+AsA	MEM+GSSG+thiourea	MEM+GSSG+NAC
0.207692	8.02632	13.9474	6.32
0.186667	6.71053	16.5789	5.39
0.198507	6.44737	13.0263	4.47
