# Supplementary material for: Oxidized glutathione reverts carbapenem resistance in blaNDM-1-carrying Escherichia coli
Source: EMBO Mol Med. 2024 Apr 2;16(5):2. doi: 10.1038/s44321-024-00061-x (PMC11099006; doi:10.1038/s44321-024-00061-x)
Supplement: Supplementary file 3 — Source data Fig. 2 [file 44321_2024_61_MOESM3_ESM.zip › Figure 2-1/Figure 2D/Figure 2D.xlsx]

## Sheet: Sheet1
MEM+GSSG	MEM+GSSG+AsA	MEM+GSSG+thiourea	MEM+GSSG+NAC
0.312	4.74	9.87	2.24
0.439	5.39	8.03	4.74
0.333	6.05	10.8	3.42
