# Supplementary material for: Oxidized glutathione reverts carbapenem resistance in blaNDM-1-carrying Escherichia coli
Source: EMBO Mol Med. 2024 Apr 2;16(5):2. doi: 10.1038/s44321-024-00061-x (PMC11099006; doi:10.1038/s44321-024-00061-x)
Supplement: Supplementary file 3 — Source data Fig. 2 [file 44321_2024_61_MOESM3_ESM.zip › Figure 2-1/Figure 2E/Figure 2E.xlsx]

## Sheet: Sheet1
Control	MEM	MEM+GSSG	GSSG
1.12098	0.880765	0.397736	0.372894
0.776496	1.02151	0.555491	0.802757
1.14885	1.72323	0.579032	0.794111
