# Supplementary material for: Oxidized glutathione reverts carbapenem resistance in blaNDM-1-carrying Escherichia coli
Source: EMBO Mol Med. 2024 Apr 2;16(5):2. doi: 10.1038/s44321-024-00061-x (PMC11099006; doi:10.1038/s44321-024-00061-x)
Supplement: Supplementary file 3 — Source data Fig. 2 [file 44321_2024_61_MOESM3_ESM.zip › Figure 2-1/Figure 2B/Figure 2B.xlsx]

## Sheet: Sheet1
No Treatment	H2O2	GSSG	MEM	MEM+GSSG
100	120.918	107.143	94.898	145.408
100	125.51	108.673	99.4898	151.531
100	119.388	111.735	96.4286	148.469
